# Supplementary material for: A dual-population Constrained Many-Objective Evolutionary Algorithm based on reference point and angle easing strategy
Source: PeerJ Comput Sci. 2024 Jul 22;10:e2102. doi: 10.7717/peerj-cs.2102 (PMC11323086; doi:10.7717/peerj-cs.2102)
Supplement: Supplemental Information 1 [file peerj-cs-10-2102-s001.zip]

Archive with 3 entries (3 files):
- dCMaOEA_RAE/dCMaOEA_RAE.m
- dCMaOEA_RAE/EnvironmentalSelection.m
- dCMaOEA_RAE/MatingSelection.m
