# Supplementary material for: A dual-population Constrained Many-Objective Evolutionary Algorithm based on reference point and angle easing strategy
Source: PeerJ Comput Sci. 2024 Jul 22;10:e2102. doi: 10.7717/peerj-cs.2102 (PMC11323086; doi:10.7717/peerj-cs.2102)
Supplement: Supplemental Information 1 [file peerj-cs-10-2102-s001.zip › dCMaOEA_RAE/dCMaOEA_RAE.m]

classdef dCMaOEA_RAE < ALGORITHM
    % <multi/many> <real/integer/label/binary/permutation> <constrained/none>

    methods
        function main(Algorithm,Problem)
            %% Generate the reference points and random population
            [Z,Problem.N] = UniformPoint(Problem.N,Problem.M);
            PopulationMain    = Problem.Initialization();
            PopulationExploit = Problem.Initialization();
            Map = GetMap(Z);
            %% Optimization
            while Algorithm.NotTerminated(PopulationMain)
                Population = [PopulationMain,PopulationExploit];
                MatingPool = MatingSelection(Population);
                Offspring  = OperatorGAhalf(Problem,Population(MatingPool));
                [PopulationMain,PopulationExploit] = ...
                    EnvironmentalSelection([PopulationMain,PopulationExploit,Offspring],Problem,Z,Map);
            end
        end
    end
end
