# Supplementary material for: A dual-population Constrained Many-Objective Evolutionary Algorithm based on reference point and angle easing strategy
Source: PeerJ Comput Sci. 2024 Jul 22;10:e2102. doi: 10.7717/peerj-cs.2102 (PMC11323086; doi:10.7717/peerj-cs.2102)
Supplement: Supplemental Information 1 [file peerj-cs-10-2102-s001.zip › dCMaOEA_RAE/EnvironmentalSelection.m]

function [PopulationMain,PopulationExploit] = EnvironmentalSelection(Population,Problem,Z,Map)

%------------------------------- Copyright --------------------------------
% Copyright (c) 2023 BIMK Group. You are free to use the PlatEMO for
% research purposes. All publications which use this platform or any code
% in the platform should acknowledge the use of "PlatEMO" and reference "Ye
% Tian, Ran Cheng, Xingyi Zhang, and Yaochu Jin, PlatEMO: A MATLAB platform
% for evolutionary multi-objective optimization [educational forum], IEEE
% Computational Intelligence Magazine, 2017, 12(4): 73-87".
%--------------------------------------------------------------------------

N = Problem.N;
    PopObj = Population.objs;
    PopCon = Population.cons;
    PopCon(PopCon<0)=0;
    PopCon_sum = sum(PopCon,2);
    
    pop_main_01 = PopCon_sum <= 0;
    pop_main = find(pop_main_01);

    %% Non-dominated sorting
     [FrontNo,~] = NDSort(PopObj(pop_main_01,:),[],min(sum(pop_main_01),N));

    Next = false(1,length(Population));
    Next(pop_main(FrontNo ==1))=true;
    if sum(Next)>N
        choose = EnvironmentSelectionForMain(PopObj(Next,:),N,Z,Map);
        PopulationMain = Population(Next);
        Next(Next==1) = choose;
        PopulationMain = PopulationMain(choose);
    else
        PopulationMain = Population(Next);
    end
    
    pop_expl_01 = ~Next;
    [FrontNo,~] = NDSort(PopObj(pop_expl_01,:),[],N*2);
    pop_expl = find(pop_expl_01);
    Choose = EnvironmentSelectionForExplore(Population(pop_expl_01),2*N-length(PopulationMain),Z,FrontNo);
    PopulationExploit = Population(pop_expl(Choose));
end

function Choose = EnvironmentSelectionForMain(PopObj,K,Z,Map)
    Zmin = min(PopObj,[],1);
    PopObj = PopObj -  repmat(Zmin,size(PopObj,1),1);
    [N,M]  = size(PopObj);
    NZ     = size(Z,1);
    Extreme = zeros(1,M);
    w       = zeros(M)+1e-6+eye(M);
    for i = 1 : M
        [~,Extreme(i)] = min(max(PopObj./repmat(w(i,:),N,1),[],2));
    end
    Hyperplane = PopObj(Extreme,:)\ones(M,1);
    a = 1./Hyperplane;
    if any(isnan(a))
        a = max(PopObj,[],1)';
    end
    PopObj_real = PopObj;
    PopObj = PopObj./repmat(a',N,1);
    Cosine   = 1 - pdist2(PopObj,Z,'cosine');
    Distance = repmat(sqrt(sum(PopObj.^2,2)),1,NZ).*sqrt(1-Cosine.^2);
    [d,pi] = min(Distance',[],1);
    for it = 1:NZ
        pi_{it} = find(pi==it); 
    end
    rho = hist(pi(1:N),1:NZ);
    Choose  = false(1,N);
    for it =1:NZ
        I    = find(pi==it);
        if ~isempty(I)
            if rho(it) == 0 
                continue;%
            elseif rho(it) == 1%
                s = 1;
            else
                [~,s] = min(d(I));
            end
            Choose(I(s)) = true;
        end  
    end
    
    choose_std = Choose;

    rho = hist(pi(1:N),1:NZ);%每个参考点分配的解的数量
    Choose  = true(1,N);
    Zchoose = true(1,NZ);
    Angle = acos(1-pdist2(PopObj_real,PopObj_real,'cosine'));
    Angle(logical(eye(height(PopObj)))) = inf;

    while (sum(Choose) > K)   
        Temp = find(Zchoose);%有效的参考点
        Jmin = find(rho(Temp)==max(rho(Temp)));%拥有解最多的有效参考点
        j    = Temp(Jmin(randi(length(Jmin))));%如果有多个参考点就随机抽一个
        I    = find(Choose==1 & pi(1:end)==j);%已联系的且分配给该参考点的解
        flag = false;
        if ~isempty(I)
            flag = true;
            key = find(choose_std(I));
            temp = I(key);
            I(key) = [];
            key = temp;
        end
        if flag
            if length(I) == 1%
                s = 1;
            else 
                I_origin = I;
                I = intersect(GetNebir(Map,pi_,j),find(Choose));
                I = unique([I_origin,I,key],'stable');
                IsTarget = false(1,length(I));
                IsTarget(1:length(I_origin)) = true;
                [sortA,rank1] = sort(Angle(I_origin,I),2);
                [~,rank2]     = sortrows(sortA);
                A = rank2(1);
                B = rank1(A,1);
                if bitxor(IsTarget(A),IsTarget(B))
                    if IsTarget(A)
                        s = A;
                    else
                        s = B;
                    end
                else
                    a = sortA(A,2);
                    b = sortA(B,2);
                    if a - b > 0
                        s = B ;
                    else
                        s = A ;
                    end
                end
            end
            Choose(I(s)) = false;
            rho(j) = rho(j) - 1;

        else
            Zchoose(j) = false;
        end
    end
end


function Choose = EnvironmentSelectionForExplore(Population,K,Z,FrontNo)
    Zmin = min(Population.objs,[],1);
    PopObj = Population.objs - repmat(Zmin,length(Population),1);
    PopObj = PopObj -  repmat(Zmin,size(PopObj,1),1);
    [N,M]  = size(PopObj);
    NZ     = size(Z,1);
    Extreme = zeros(1,M);
    w       = zeros(M)+1e-6+eye(M);
    for i = 1 : M
        [~,Extreme(i)] = min(max(PopObj./repmat(w(i,:),N,1),[],2));
    end
    Hyperplane = PopObj(Extreme,:)\ones(M,1);
    a = 1./Hyperplane;
    if any(isnan(a))
        a = max(PopObj,[],1)';
    end
    PopObj = PopObj./repmat(a',N,1);
    Cosine   = 1 - pdist2(PopObj,Z,'cosine');
    Distance = repmat(sqrt(sum(PopObj.^2,2)),1,NZ).*sqrt(1-Cosine.^2);
    [d,pi] = min(Distance',[],1);
    rho = hist(pi(1:N),1:NZ);
    Choose  = true(1,N);
    Zchoose = true(1,NZ);
    Angle = acos(1-pdist2(PopObj,PopObj,'cosine'));
    Angle(logical(eye(height(PopObj)))) = inf;
    for it =1:NZ
        tar = find(Choose==1 & pi(1:end)==it);
        if isempty(tar)
            minValue(it) = inf;
            continue;
        else
            [sortA,rank1] = sort(Angle(tar,tar),2);
            va = min(min(sortA));
            minValue(it) = va;
        end
    end
    Con    = sqrt(sum(Population.objs.^2,2));
    while (sum(Choose) > K)   
        Temp = find(Zchoose);
        Jmin = find(minValue(Temp)==min(minValue(Temp)));
        j    = Temp(Jmin(randi(length(Jmin))));
        I    = find(Choose==1 & pi(1:end)==j);
        if ~isempty(I)
            if rho(j) == 0 
                ;
            elseif rho(j) == 1
                s = 1;
                break;
            else 
                [sortA,rank1] = sort(Angle(I,I),2);
                [~,rank2]     = sortrows(sortA);
                A = rank2(1);
                B = rank1(A,1);
                if FrontNo(I(A)) - FrontNo(I(B)) > 0
                    s = A;
                elseif FrontNo(I(B)) - FrontNo(I(A)) > 0
                    s = B;
                elseif  Con(I(A)) - Con(I(B)) < 0
                    s = B;
                else
                    s = A;
                end
            end
            Choose(I(s)) = false;

            tar = find(Choose==1 & pi(1:end)==j);
            [sortA,~] = sort(Angle(tar,tar),2);
            minValue(j) = min(min(sortA));
            rho(j) = rho(j) - 1;
        else
            Zchoose(j) = false;
        end
    end
end

function Nebir = GetNebir(Map,pi,indx)
    ref = Map{indx}';
    Nebir=[];
    for it = ref
        Nebir = [Nebir,pi{it}];
    end
end
