# Supplementary material for: A dual-population Constrained Many-Objective Evolutionary Algorithm based on reference point and angle easing strategy
Source: PeerJ Comput Sci. 2024 Jul 22;10:e2102. doi: 10.7717/peerj-cs.2102 (PMC11323086; doi:10.7717/peerj-cs.2102)
Supplement: Supplemental Information 1 [file peerj-cs-10-2102-s001.zip › dCMaOEA_RAE/MatingSelection.m]

function MatingPool = MatingSelection(Population)

%------------------------------- Copyright --------------------------------
% Copyright (c) 2023 BIMK Group. You are free to use the PlatEMO for
% research purposes. All publications which use this platform or any code
% in the platform should acknowledge the use of "PlatEMO" and reference "Ye
% Tian, Ran Cheng, Xingyi Zhang, and Yaochu Jin, PlatEMO: A MATLAB platform
% for evolutionary multi-objective optimization [educational forum], IEEE
% Computational Intelligence Magazine, 2017, 12(4): 73-87".
%--------------------------------------------------------------------------

    PopObj = Population.objs;
    [FrontNo,~] = NDSort(PopObj,[],inf);
    [N,~] = size(PopObj);
    MatingPool = zeros(1,N);
    for i = 1 : N
        p = randperm(N,2);
        [~,j] = min(FrontNo(p));
        MatingPool(i) = p(j);
    end 
end
